# Supplementary material for: Trend of hand, foot, and mouth disease from 2010 to 2021 and estimation of the reduction in enterovirus 71 infection after vaccine use in Zhejiang Province, China
Source: PLoS One. 2022 Sep 20;17(9):e0274421. doi: 10.1371/journal.pone.0274421 (PMC9488823; doi:10.1371/journal.pone.0274421)
Supplement: S1 File — (XLSX) [file pone.0274421.s001.xlsx]

## Sheet: Sheet1
YEAR	MONTH	EV71	Cox A16	Other enteroviruses
2010	1	5	16	1
	2	8	26	0
	3	52	125	13
	4	304	352	56
	5	451	320	137
	6	579	239	96
	7	423	108	91
	8	203	42	74
	9	148	34	55
	10	69	17	39
	11	34	10	15
	12	32	8	25
2011	1	12	6	12
	2	0	0	3
	3	51	8	13
	4	85	15	39
	5	237	17	84
	6	297	43	87
	7	199	32	80
	8	89	28	34
	9	76	44	25
	10	39	37	21
	11	79	103	30
	12	54	63	29
2012	1	48	53	35
	2	63	72	55
	3	151	191	82
	4	242	225	93
	5	333	283	171
	6	278	219	144
	7	188	102	83
	8	102	51	83
	9	112	68	113
	10	109	47	166
	11	82	44	178
	12	40	18	77
2013	1	42	23	150
	2	43	24	96
	3	70	41	207
	4	101	50	281
	5	152	55	289
	6	174	41	404
	7	111	26	366
	8	64	23	201
	9	47	13	325
	10	60	31	293
	11	50	39	180
	12	35	22	152
2014	1	39	25	112
	2	48	50	75
	3	178	121	158
	4	331	212	188
	5	415	268	225
	6	440	250	280
	7	301	165	262
	8	105	83	240
	9	105	73	496
	10	66	85	448
	11	46	56	232
	12	58	58	162
2015	1	32	30	112
	2	12	17	58
	3	37	33	105
	4	102	94	240
	5	125	110	339
	6	109	96	444
	7	85	76	278
	8	40	37	223
	9	23	24	243
	10	19	62	245
	11	52	112	233
	12	51	117	206
2016	1	34	133	213
	2	25	52	80
	3	37	128	135
	4	110	293	219
	5	183	298	269
	6	467	228	320
	7	262	164	342
	8	69	58	274
	9	44	39	153
	10	49	33	313
	11	112	79	323
	12	64	46	210
2017	1	85	12	208
	2	34	21	104
	3	54	25	109
	4	100	35	105
	5	229	55	182
	6	300	124	246
	7	177	66	321
	8	47	30	185
	9	30	20	258
	10	70	42	396
	11	55	58	297
	12	55	41	224
2018	1	22	34	221
	2	3	9	93
	3	11	38	158
	4	29	134	354
	5	79	270	708
	6	129	249	721
	7	121	153	1113
	8	25	72	687
	9	38	68	778
	10	43	43	466
	11	24	63	360
	12	41	76	326
2019	1	28	67	234
	2	6	36	75
	3	10	112	136
	4	20	206	177
	5	33	322	321
	6	38	326	341
	7	46	263	355
	8	17	92	281
	9	18	83	342
	10	16	53	241
	11	16	42	185
	12	21	30	137
2020	1	13	13	82
	2	3	2	5
	3	2	2	4
	4	0	1	7
	5	4	0	2
	6	3	6	7
	7	1	11	75
	8	8	13	316
	9	17	18	530
	10	19	22	698
	11	23	21	596
	12	20	11	290
2021	1	24	23	300
	2	4	11	138
	3	11	26	172
	4	25	90	314
	5	72	125	435
	6	75	148	439
	7	47	90	273
	8	25	34	159
	9	10	28	227
	10	13	41	259
	11	6	42	238
	12	8	46	99
